# Supplementary material for: The Potential Implications of Sex-Specific Differences in the Intestinal Bacteria of the Overwintering Wolf Spider Pardosa astrigera (Araneae: Lycosidae)
Source: Insects. 2024 Jun 30;15(7):490. doi: 10.3390/insects15070490 (PMC11276740; doi:10.3390/insects15070490)
Supplement: Supplementary file 1 [file insects-15-00490-s001.zip]

Archive with 1 entries (1 files):
- insects-3021905-supplementary.pdf
